# Supplementary material for: Contribution of Influenza Viruses, Other Respiratory Viruses and Viral Co-Infections to Influenza-like Illness in Older Adults
Source: Viruses. 2022 Apr 12;14(4):797. doi: 10.3390/v14040797 (PMC9024706; doi:10.3390/v14040797)
Supplement: Supplementary file 1 [file viruses-14-00797-s001.zip]

Archive with 1 entries (1 files):
- viruses-1653802-supplementary.pdf
